# Supplementary material for: The semi-automated development of plant cell wall finite element models
Source: Plant Methods. 2023 Jan 9;19:3. doi: 10.1186/s13007-023-00979-2 (PMC9827646; doi:10.1186/s13007-023-00979-2)
Supplement: Supplementary file 1 — Additional file 1. Matlab code for processing voronoi splines. [file 13007_2023_979_MOESM1_ESM.m]

clc; clear all;


I = imread('Figure 7b - Alice 0002.jpg');

BW = im2bw(I);


% find vertices

verts = cell(1000,1);

imshow(BW)

hold on;

for i=1:size(BW,1)

    for j=1:size(BW,2)

        %if it's an edge pixel and black, it's a vertex

        if i == 1 || i == size(BW,1) || j == 1 || j == size(BW,2)

            if BW(i,j) == 0
                
                verts{i} = [i,j];
                verts{j} = [i,j];

                plot(j,i,'o')

            end

        %otherwise, see if it's a vertex by checking how many neighboring pixels are also black

        else

            count = 0;

            for m=-1:2:1

                    if(BW(i+m,j)==0)

                        count = count + 1;

                    end

                    if(BW(i,j+m)==0)

                        count = count + 1;

                    end

            end

            if count >= 3 && BW(i,j)==0
                
                verts{i} = [i,j];
                verts{j} = [i,j];

                plot(j,i,'o')

            end
% 
        end

    end

end


%% Extract internal vertex coordinates

allverts = verts(~cellfun('isempty',verts)); % remove empty cells

converts = cell2mat(allverts); % convert cells to matrix

uniqverts = unique(converts(:,1:2),'rows','stable'); % extract unique rows in matrix


% Extract only border vertices

borderverts = zeros(size(uniqverts));

for iu = 1:size(uniqverts)
    
    if uniqverts(iu,1)==1 || uniqverts(iu,2) == 1 || uniqverts(iu,1) == size(BW,1) || uniqverts(iu,2) == size(BW,2)
        
        borderverts(iu,1)= uniqverts(iu,1);
        
        borderverts(iu,2)= uniqverts(iu,2);
        
    end
    
end

borderverts(all(~borderverts,2),:) = [];


% Extract only internal vertices

uniqverts(ismember(uniqverts,borderverts,'rows'),:)=[];

iverts = uniqverts;

% innerverts = ismember(uniqverts,borderverts);
% 
% iverts=zeros(size(innerverts));
% 
% for inv = 1:size(innerverts)
%     
%     if innerverts(inv,1)==0 && innerverts(inv,2)==0
%         
%         iverts(inv,1)=uniqverts(inv,1);
%         
%         iverts(inv,2)=uniqverts(inv,2);
%         
%     end
%     
% end
% 
% iverts(all(~iverts,2),:)=[];


%% Seperate cell walls at internal vertices to get separate splines 

BWinvert = ~BW;

for ivs = 1:length(iverts)
    
        if BWinvert(iverts(ivs,1),iverts(ivs,2))==1
            
            BWinvert(iverts(ivs,1),iverts(ivs,2))=0;
            
        end
end

[labelledBW,noofsplinz] = bwlabel(BWinvert,4);

imshow(labelledBW)

hold on 

for isp = 1:noofsplinz
    
    [splinerow,splinecol] = find(labelledBW==isp) ; 
    
    splinecoord = [splinerow splinecol];
    
    plot(splinecol,splinerow,'o')
    
end


%% Write python file to sketch cell wall splines

outputFolderPath = 'C:\Users\cstubbs\Documents\Research\2D Cell Wall Modeling\12-8-22\Data Images\Data Images\'; 

boundaryName = 'Figure 7b - Alice 0002';     

filename = sprintf('%s.py',boundaryName);       

filename = strcat(outputFolderPath,filename);       

fileID = fopen(filename,'w');       

fprintf(fileID,'from sketch import *\n\n');      

fprintf(fileID,'mdb.models[''Model-1''].ConstrainedSketch(name=''__profile__'', sheetSize=200.0)\n');       

for isp2 = 1:noofsplinz        
    
    [rows,cols] = find(labelledBW==isp2) ; 
    
    splinecoord = [rows cols]; 
    
    [~,rowidx] = unique(rows);
    
    [~,colidx] = unique(cols);
    
    uniqrows = length(rowidx);
    
    uniqcols = length(colidx);
    
    if uniqrows > uniqcols
        
        splinecoords = splinecoord(rowidx,:);
        
    else
        
        splinecoords = splinecoord(colidx,:);
                
    end
    
    [vertidx,distance] = dsearchn(iverts,splinecoords);
    
    vertsidx = unique(vertidx);
           
    if length(vertsidx) == 1 
        
        vertcoord = iverts(vertsidx(1),1:2);
        
        splinetop = splinecoords(1,:);
        
        splinebottom = splinecoords(size(splinecoords,1),:);
        
        topcoorddist = pdist2(splinetop,vertcoord);
        
        bottomcoorddist = pdist2(splinebottom,vertcoord);
        
        if topcoorddist > bottomcoorddist
            
            splinecoords = [splinecoords;vertcoord];
            
        else
            
            splinecoords = [vertcoord;splinecoords];
        end
    
    else
        
        vertscoords = zeros(size(vertsidx));
    
        for ivx = 1:length(vertsidx)
            
            vertscoords(ivx,1:2) = [iverts(vertsidx(ivx),1) iverts(vertsidx(ivx),2)];
            
            splinetop = splinecoords(1,:);
            
            splinebottom = splinecoords(size(splinecoords,1),:);
            
            topcoorddist = pdist2(splinetop,vertscoords(ivx,1:2));
            
            bottomcoorddist = pdist2(splinebottom,vertscoords(ivx,1:2));
            
                if topcoorddist > bottomcoorddist
                    
                    splinecoords = [splinecoords;vertscoords(ivx,1:2)];
                    
                else
                    
                    splinecoords = [vertscoords(ivx,1:2);splinecoords];
                    
                end
                
        end
        
    end
    
    fprintf(fileID,'mdb.models[''Model-1''].sketches[''__profile__''].Spline(points=(\n\t');
    
    formatSpec = '(%4.4f, %4.4f), ';        
    
    fprintf(fileID,formatSpec,splinecoords(1,1),splinecoords(1,2));
    
        for ic = 2:10:(size(splinecoords,1)-1)
            
            formatSpec = '(%4.4f, %4.4f), ';    
            
            fprintf(fileID,formatSpec,splinecoords(ic,1),splinecoords(ic,2));       
            
        end
        
        formatSpec = '(%4.4f, %4.4f), ';
        
        fprintf(fileID,formatSpec,splinecoords((size(splinecoords,1)),1),splinecoords((size(splinecoords,1)),2));
        
    fprintf(fileID,'\t))\n');
    
end

fprintf(fileID,'mdb.models[''Model-1''].sketches.changeKey(fromName=''__profile__'', toName=''mcells2'')\n');     
